# Supplementary material for: Quantifying the 60-Year Contribution of Japanese Zoos and Aquariums to Peer-Reviewed Scientific Research
Source: Animals (Basel). 2022 Feb 27;12(5):598. doi: 10.3390/ani12050598 (PMC8909568; doi:10.3390/ani12050598)
Supplement: Supplementary file 1 [file animals-12-00598-s001.zip]

Archive with 1 entries (1 files):
- animals-1577032-supplementary.pdf
